# Supplementary material for: Postnatal Serum Total Thyroxine Level Associated with Short- and Long-Term Anthropometric Outcomes in Very Preterm Infants
Source: Nutrients. 2022 May 14;14(10):2056. doi: 10.3390/nu14102056 (PMC9143878; doi:10.3390/nu14102056)
Supplement: Supplementary file 1 [file nutrients-14-02056-s001.zip]

Archive with 1 entries (1 files):
- nutrients-1677113-supplementary.pdf
